# Supplementary material for: Assessing Complex Emergency Management with Clinical Case-Vignettes: A Validation Study
Source: PLoS One. 2015 Sep 18;10(9):e0138663. doi: 10.1371/journal.pone.0138663 (PMC4575125; doi:10.1371/journal.pone.0138663)
Supplement: S1 Table — (XLS) [file pone.0138663.s001.xls]

## Sheet: data
ID	ID_obst	ID_vig	own	real	personal	change	seq_agree_1	seq_agree_2	seq_agree	final_vig	final_file
1.1	1	24	1	1	1	1	0	0	0	4	3
1.4	1	25	1	1	0	1	0	0	0	3	2
2.2	2	27	1	1	0	1	1	1	1	2	2
2.3	2	26	1	1	0	1	1	0	0	3	3
3.2	3	29	1	1	1	0	1	1	1	3	3
3.4	3	28	1	1	0	0	0	0	0	3	3
5.1	5	36	1	2	1	0	1	1	1	2	2
5.3	5	32	1	2	0	0	1	0	0	4	4
6.1	6	41	1	1	1	1	1	1	1	4	4
6.4	6	33	1	2	0	1	1	1	1	2	2
7.1	7	34	1	1	1	0	1	1	1	3	3
7.2	7	40	1	1	0	0	1	1	1	4	4
8.2	8	38	1	1	1	1	0	0	0	4	3
8.3	8	35	1	0	0	1	1	1	1	2	2
9.1	9	39	1	2	1	1	0	0	0	2	1
9.4	9	37	1	0	0	1	1	1	1	2	2
10.1	10	13	1	0	0	1	0	0	0	4	4
10.3	10	12	1	1	1	1	0	1	1	4	4
11.1	11	4	1	2	1	1	1	1	1	1	1
11.3	11	2	1	2	0	1	1	1	1	4	4
12.2	12	21	1	1	0	1	0	0	0	3	4
12.3	12	3	1	1	1	1	0	0	0	4	4
13.1	13	7	1	1	1	1	1	1	1	1	1
13.2	13	8	1	1	0	1	1	1	1	1	1
14.2	14	5	1	1	1	1	1	1	1	1	1
14.3	14	6	1	1	1	1	1	1	1	1	1
15.2	15	9	1	1	1	0	1	1	1	3	3
15.3	15	17	1	1	0	0	1	1	1	1	1
16.2	16	10	1	1	0	1	1	1	1	1	1
16.4	16	22	1	1	1	1	1	1	1	1	1
17.2	17	11	1	1	0	1	1	1	1	1	1
17.4	17	23	1	1	1	1	1	1	1	1	1
18.3	18	16	1	1	0	0	1	1	1	1	1
18.4	18	20	1	1	1	0	1	1	1	3	3
19.3	19	19	1	2	0	1	1	1	1	2	2
19.4	19	48	1	2	1	1	1	1	1	0	0
20.2	20	51	1	1	0	1	1	1	1	2	2
20.4	20	52	1	1	1	1	1	1	1	4	4
21.2	21	53	1	1	1	1	1	1	1	2	2
21.4	21	54	1	1	1	1	0	0	0	1	2
22.1	22	56	1	2	0	1	1	1	1	2	2
22.4	22	55	1	1	1	1	0	0	0	1	2
23.2	23	58	1	1	0	1	1	1	1	2	2
23.3	23	57	1	1	1	1	0	0	0	2	3
24.1	24	43	1	1	0	1	0	0	0	3	4
24.4	24	42	1	1	1	1	1	1	1	1	1
25.1	25	45	1	1	0	1	1	1	1	1	1
25.4	25	44	1	1	1	1	1	1	1	1	1
26.2	26	47	1	1	0		1	1	1	2	2
26.3	26	46	1	1	1		1	1	1	2	2
29.2	29	66	1	1	0	0	0	1	0	3	2
29.3	29	65	1	1	1	0	1	1	1	2	2
30.2	30	70	1	1	0	0	1	1	1	2	2
30.3	30	69	1	1	1	0	1	1	1	2	2
31.2	31	63	1	0	0	0	0	0	0	0	2
31.3	31	64	1	1	0	0	1	1	1	3	3
32.2	32	67	1	1	1	0	1	1	1	4	4
32.4	32	68	1	1	0	0	1	1	1	2	2
27.2	27	59	1	1	0	1	0	0	0	4	4
27.4	27	60	1	1	1	1	1	1	1	2	2
1.2	1	49	0	1	1	1	0	0	0	4	4
1.3	1	16	0	1	0	1	1	1	1	1	1
2.1	2	8	0	1	1	1	1	1	1	2	1
2.4	2	55	0	1	1	1	0	1	0	2	2
3.1	3	58	0	1	1	0	0	0	0	3	2
3.3	3	71	0	1	0	0	1	1	1	4	4
5.2	5	44	0	2	1	0	0	0	0	2	1
5.4	5	7	0	2	0	0	1	1	1	1	1
6.2	6	68	0	2	0	1	1	1	1	2	2
6.3	6	66	0	2	1	1	1	1	1	2	2
7.3	7	47	0	1	0	0	0	0	0	3	2
7.4	7	31	0	1	1	0	1	1	1	2	2
8.1	8	23	0	0	0	1	0	0	0	2	1
8.4	8	27	0	2	1	1	1	1	1	2	2
9.2	9	52	0	1	1	1	0	0	0	4	4
9.3	9	24	0	0	0	1	0	0	0	2	3
10.2	10	9	0	1	1	1	1	1	1	3	3
10.4	10	38	0	1	0	1	0	0	0	4	3
11.2	11	34	0	2	0	1	1	1	1	3	3
11.4	11	29	0	2	1	1	0	0	0	1	3
12.1	12	48	0	1	0	1	1	1	1	0	0
12.4	12	13	0	1	1	1	0	0	0	3	4
13.3	13	57	0	1	0	1	0	0	0	4	3
13.4	13	67	0	1	1	1	1	1	1	4	4
14.1	14	60	0	1	0	1	0	0	0	4	2
14.4	14	17	0	2	0	1	0	0	0	2	1
15.1	15	65	0	1	1	0	0	0	0	1	2
15.4	15	39	0	1	0	0	1	1	1	1	1
16.1	16	36	0	1	0	1	0	0	0	1	2
16.3	16	63	0	1	0	1	0	0	0	1	2
17.1	17	6	0	1	1	1	1	1	1	1	1
17.3	17	28	0	1	0	1	0	0	0	3	3
18.1	18	5	0	1	1	0	1	1	1	1	1
18.2	18	59	0	1	0	0	1	1	1	4	4
19.1	19	21	0	2	0	1	1	0	0	4	4
19.2	19	53	0	2	1	1	0	0	0	1	2
20.1	20	20	0	1	0	1	0	0	0	2	3
20.3	20	26	0	1	1	1	0	0	0	2	3
21.1	21	43	0	1	1	1	0	0	0	2	4
21.3	21	69	0	1	1	1	1	1	1	2	2
22.2	22	42	0	1	1	1	0	0	0	2	1
22.3	22	41	0	1	0	1	1	1	1	4	4
23.1	23	35	0	2	0	1	0	0	0	3	2
23.4	23	62	0	1	1	1	0	0	0	1	2
24.2	24	72	0	1	0	1	0	0	0	1	2
24.3	24	2	0	1	1	1	1	1	1	4	4
25.2	25	46	0	0	0	1	0	0	0	3	2
25.3	25	33	0	1	1	1	0	0	0	1	2
26.1	26	61	0	1	1		1	1	1	3	3
26.4	26	64	0	1	0		1	0	1	3	3
29.1	29	56	0	1	1	0	1	1	1	2	2
29.4	29	19	0	2	0	0	0	0	0	2	2
30.1	30	51	0	1	1	0	1	1	1	2	2
30.4	30	30	0	0	0	0	1	1	1	2	2
31.1	31	32	0	1	1	0	0	0	0	3	4
31.4	31	10	0	1	1	0	0	0	0	2	1
32.1	32	11	0	1	0	0	0	0	0	2	1
32.3	32	45	0	2	1	0	0	0	0	3	1
27.1	27	4	0	1	1	1	0	1	1	2	1
27.3	27	22	0	1	0	1	0	0	0	2	1

## Sheet: coding
ID	ID
ID_obst	ID obstetrician
ID_vig	ID vignette
own	own case	1: own case 0: other obstetrician case
real	Do you think this clinical vignette is derived from a real case ?	0: no 1: yes 2: perhaps
personal	select case-vignettes that correspond most closely to situations you have previously managed	0: no 1: yes
change	Do you think you have changed your PPH management during the last 2 years?	0: no 1: yes
seq_agree_1	sequential agreement for expert 1	0: low agreement 1: high agreement
seq_agree_2	sequential agreement for expert 2	0: low agreement 1: high agreement
seq_agree	sequential agreement : consensus expert	0: low agreement 1: high agreement
final_vig	final treatment from vignette response	0: Sulprostone 1: Tamponade 2: Embolization 3: Surgery 4: Hysterectomy
final_file	final treatment from documented care	0: Sulprostone 1: Tamponade 2: Embolization 3: Surgery 4: Hysterectomy
